# Supplementary material for: P-value based visualization of codon usage data
Source: Algorithms Mol Biol. 2006 Jun 29;1:10. doi: 10.1186/1748-7188-1-10 (PMC1526732; doi:10.1186/1748-7188-1-10)
Supplement: Additional File 1 — provides an Excel table (XLS) containing a detailed list of all putative alien genes used for the visualization. [file 1748-7188-1-10-S1.xls]

## Sheet: Suppl_tbl
Supplementary table 1: Putative alien genes selected for the Kernel-based visualizations. Genomic islands were predicted by the score-based SIGI-HMM tool [Waack et al., 2006] and compared with existing references from the literature.
Vibrio cholerae O1 biovar eltor str. N16961, chromosome 1
CDS	start	stop	product
VC0813	870391	869813	tellurite resistance protein-related protein
VC0814	871298	870819	transcriptional regulator, putative
VC0815	872653	871283	hypothetical protein
VC0816	872946	872764	hypothetical protein
VC0817	873242	874225	transposase, putative
VC0819	876898	875273	aldehyde dehydrogenase
VC0820	876974	880015	ToxR-activated gene A protein
VC0821	880128	881267	hypothetical protein
VC0822	881390	884728	inner membrane protein, putative
VC0823	884725	885663	hypothetical protein
VC0824	885773	886267	tagD protein
VC0825	888405	886543	toxin co-regulated pilus biosynthesis protein I
VC0826	888846	889511	toxin co-regulated pilus biosynthesis protein P
VC0827	889496	889906	toxin co-regulated pilus biosynthesis protein H
VC0828	890449	891123	toxin co-regulated pilin
VC0829	891203	892495	toxin co-regulated pilus biosynthesis protein B
VC0830	892495	892947	toxin co-regulated pilus biosynthesis protein Q
VC0831	892950	894419	toxin co-regulated pilus biosynthesis outer membrane protein C
VC0832	894412	894867	toxin co-regulated pilus biosynthesis protein R
VC0833	894855	895691	toxin co-regulated pilus biosynthesis protein D
VC0834	895707	896165	toxin co-regulated pilus biosynthesis protein S
VC0835	896155	897666	toxin co-regulated pilus biosynthesis protein T
VC0836	897641	898663	toxin co-regulated pilus biosynthesis protein E
VC0837	898673	899689	toxin co-regulated pilus biosynthesis protein F
VC0838	899896	900726	TCP pilus virulence regulatory protein
VC0839	900726	901487	leader peptidase TcpJ
VC0840	901494	903374	accessory colonization factor AcfB
VC0841	903380	904150	accessory colonization factor AcfC
VC0842	904166	904639	conserved hypothetical protein
VC0843	904648	905556	tagE protein
VC0844	906206	905559	accessory colonization factor AcfA
VC0845	906379	910941	conserved hypothetical protein
VC1455	1566027	1566365	transcriptional repressor RstR
VC1456	1567341	1566967	cholera enterotoxin, B subunit
VC1457	1568114	1567338	cholera enterotoxin, A subunit
VC1464	1572943	1573281	transcriptional repressor RstR
VC1477	1583160	1583513	transposase OrfAB, subunit A
VC1478	1583510	1584382	transposase OrfAB, subunit B
VC1479	1585650	1585291	hypothetical protein
VC1480	1586093	1585761	hypothetical protein
VC1481	1586607	1586098	conserved hypothetical protein
Vibrio cholerae O1 biovar eltor str. N16961, chromosome 2
VCA0198	214574	215725	site-specific DNA-methyltransferase, putative
VCA0199	215849	217765	hypothetical protein
VCA0200	217758	218882	hypothetical protein
VCA0201	218879	219757	hypothetical protein
VCA0202	220262	219825	IS1004 transposase
VCA0283	302926	304149	hypothetical protein
VCA0284	304670	305200	hypothetical protein
VCA0285	305200	305871	hypothetical protein
VCA0286	305873	306223	hypothetical protein
VCA0292	311034	311300	hypothetical protein
VCA0293	311455	312054	hypothetical protein
VCA0294	312716	313090	hypothetical protein
VCA0295	313335	313523	hypothetical protein
VCA0296	313905	313804	hypothetical protein
VCA0297	313887	314069	hypothetical protein
VCA0298	314325	314576	hypothetical protein
VCA0299	314717	315160	hypothetical protein
VCA0300	315311	315940	chloramphenicol acetyltransferase
VCA0301	316096	316848	oxidoreductase, short-chain dehydrogenase/reductase family
VCA0302	317150	317332	hypothetical protein
VCA0303	317510	317914	hypothetical protein
VCA0304	318210	318392	hypothetical protein
VCA0305	318746	318630	hypothetical protein
VCA0306	318746	318928	hypothetical protein
VCA0307	319123	319800	hypothetical protein
VCA0308	319962	321170	deoxyguanosinetriphosphate triphosphohydrolase-related protein
VCA0309	321332	322036	conserved hypothetical protein
VCA0310	322167	322532	hypothetical protein
VCA0312	323264	323022	hypothetical protein
VCA0313	323508	323894	MutT/nudix family protein
VCA0314	324013	324294	hypothetical protein
VCA0315	324428	324270	hypothetical protein
VCA0316	324552	325088	acetyltransferase, putative
VCA0317	325225	325740	lipoprotein Blc
VCA0318	326387	325890	conserved hypothetical protein
VCA0319	326656	326384	conserved hypothetical protein
VCA0320	327046	326882	hypothetical protein
VCA0321	327271	327161	hypothetical protein
VCA0322	327418	327870	hypothetical protein
VCA0323	328314	328018	conserved hypothetical protein
VCA0324	328558	328280	DNA-damage-inducible protein J
VCA0330	332490	332978	hypothetical protein
VCA0331	333106	333768	hypothetical protein
VCA0332	333953	334219	conserved hypothetical protein
VCA0333	334206	334451	hypothetical protein
VCA0334	334535	335341	hypothetical protein
VCA0335	335651	335550	hypothetical protein
VCA0336	335633	335815	hypothetical protein
VCA0337	336031	337035	microcin immunity protein MccF
VCA0338	337188	337547	conserved hypothetical protein
VCA0339	337820	338053	hypothetical protein
VCA0340	338321	338827	hypothetical protein
VCA0341	338972	339370	biphenyl-2,3-diol 1,2-dioxygenase III-related protein
VCA0342	339528	339830	hypothetical protein
VCA0343	340025	340276	hypothetical protein
VCA0344	340545	340970	hypothetical protein
VCA0345	341170	341799	conserved hypothetical protein
VCA0346	342012	342491	H-REV 107-related protein
VCA0347	342679	343092	conserved hypothetical protein
VCA0348	343521	343243	conserved hypothetical protein
VCA0349	343886	343518	relB protein
VCA0350	343997	344512	lipoprotein Blc
VCA0351	344577	345173	hypothetical protein
VCA0352	345582	345481	hypothetical protein
VCA0353	345564	345746	hypothetical protein
VCA0354	345853	346419	hypothetical protein
VCA0355	346568	347194	conserved hypothetical protein
VCA0356	347308	348015	hypothetical protein
VCA0357	348713	348892	hypothetical protein
VCA0359	349928	349629	plasmid stabilization element ParE, putative
VCA0360	350376	349915	hypothetical protein
VCA0361	350396	350974	hypothetical protein
VCA0362	351393	351085	hypothetical protein
VCA0363	351512	352195	hypothetical protein
VCA0364	352409	352675	hypothetical protein
VCA0365	352830	353237	hypothetical protein
VCA0366	353709	354644	hypothetical protein
VCA0367	354862	355884	hypothetical protein
VCA0368	355817	356431	hypothetical protein
VCA0369	356866	356492	hypothetical protein
VCA0370	357187	356492	hypothetical protein
VCA0371	358056	357184	transposase OrfAB, subunit B
VCA0372	358397	358053	transposase OrfAB, subunit A
VCA0373	358508	358618	hypothetical protein
VCA0374	358749	359786	hypothetical protein
VCA0375	359966	360289	hypothetical protein
VCA0376	360542	360937	hypothetical protein
VCA0377	361079	360954	hypothetical protein
VCA0379	361598	361993	hypothetical protein
VCA0386	365929	365687	hypothetical protein
VCA0387	366171	366680	toxin resistance protein
VCA0388	366737	367390	hypothetical protein
VCA0389	367685	367918	hypothetical protein
VCA0390	368195	368293	hypothetical protein
VCA0391	369360	369713	killer protein, putative
VCA0392	369724	370041	antidote protein, putative
VCA0393	370325	370450	hypothetical protein
VCA0394	370413	370529	hypothetical protein
VCA0395	370629	371468	conserved hypothetical protein
VCA0396	371673	372503	hypothetical protein
VCA0397	372560	373042	hypothetical protein
VCA0398	373206	373373	hypothetical protein
VCA0399	373489	374364	hypothetical protein
VCA0400	374494	374949	acetyltransferase, putative
VCA0401	375133	375546	conserved hypothetical protein
VCA0402	375613	376131	acetyltransferase, putative
VCA0403	376324	376581	hypothetical protein
VCA0404	377038	376904	hypothetical protein
VCA0405	377315	377935	hypothetical protein
VCA0406	378083	378598	lipoprotein Blc
VCA0407	378901	379083	hypothetical protein
VCA0408	379262	379609	hypothetical protein
VCA0409	379771	380229	hypothetical protein
VCA0410	380380	380742	hypothetical protein
VCA0411	381066	380926	hypothetical protein
VCA0412	381045	381224	hypothetical protein
VCA0413	381420	382073	hypothetical protein
VCA0414	382198	382623	hypothetical protein
VCA0415	382786	383145	conserved hypothetical protein
VCA0416	383328	383651	hypothetical protein
VCA0417	383932	384468	acetyltransferase, putative
VCA0418	385229	385411	hypothetical protein
VCA0419	385530	386315	hypothetical protein
VCA0420	386384	386779	hypothetical protein
VCA0421	387025	387450	hypothetical protein
VCA0422	387652	387945	conserved hypothetical protein
VCA0423	387942	388301	conserved hypothetical protein
VCA0424	388283	388729	hypothetical protein
VCA0425	388985	389410	hypothetical protein
VCA0426	389588	389821	conserved hypothetical protein
VCA0427	389955	389797	hypothetical protein
VCA0428	390185	390610	hypothetical protein
VCA0429	391148	391044	hypothetical protein
VCA0430	391166	391264	hypothetical protein
VCA0431	391358	391753	hypothetical protein
VCA0432	391927	392361	hypothetical protein
VCA0433	392515	393372	hypothetical protein
VCA0434	393683	393549	hypothetical protein
VCA0435	393668	393847	hypothetical protein
VCA0436	394041	394556	acetyltransferase, putative
VCA0437	394853	394978	hypothetical protein
VCA0438	394941	395057	hypothetical protein
VCA0439	395245	396249	microcin immunity protein MccF
VCA0440	396402	396848	hypothetical protein
VCA0441	396968	397897	hypothetical protein
VCA0442	398032	398508	acetyltransferase, putative
VCA0443	398645	399160	lipoprotein Blc
VCA0444	399586	399296	relE protein
VCA0445	399824	399576	conserved hypothetical protein
VCA0446	400089	400280	haemagglutinin
VCA0447	400356	401048	haemagglutinin associated protein
VCA0448	401320	401745	hypothetical protein
VCA0450	402499	403029	hypothetical protein
VCA0451	403167	403667	hypothetical protein
VCA0452	403793	403903	hypothetical protein
VCA0453	404784	404320	hypothetical protein
VCA0455	406385	406981	conserved hypothetical protein
VCA0456	407406	407272	hypothetical protein
VCA0457	407778	408392	hypothetical protein
VCA0458	408539	409396	hypothetical protein
VCA0459	409543	410103	hypothetical protein
VCA0460	410246	410593	hypothetical protein
VCA0461	410724	410849	hypothetical protein
VCA0462	411089	410985	hypothetical protein
VCA0463	412362	412760	biphenyl-2,3-diol 1,2-dioxygenase III-related protein
VCA0464	412827	413204	hypothetical protein
VCA0465	413348	413752	hypothetical protein
VCA0466	414287	414129	hypothetical protein
VCA0467	414796	414638	hypothetical protein
VCA0468	414949	415281	hypothetical protein
VCA0469	415268	415582	conserved hypothetical protein
VCA0470	415719	416153	acetyltransferase, putative
VCA0471	416321	416476	hypothetical protein
VCA0472	417581	416601	IS5 transposase
VCA0473	417604	417921	acetyltransferase, putative
VCA0474	418092	418784	acetyltransferase, putative
VCA0475	418784	419185	doc protein
VCA0476	419373	419786	conserved hypothetical protein
VCA0477	419979	420251	conserved hypothetical protein
VCA0478	420238	420528	conserved hypothetical protein
VCA0479	420656	421111	acetyltransferase, putative
VCA0480	421433	421585	hypothetical protein
VCA0481	422284	421787	conserved hypothetical protein
VCA0482	422553	422281	conserved hypothetical protein
VCA0483	422784	423452	hypothetical protein
VCA0484	423604	423891	hypothetical protein
VCA0485	424032	424403	mazG-related protein
VCA0486	424470	424895	hypothetical protein
VCA0487	424892	425425	conserved hypothetical protein
VCA0488	425627	425884	conserved hypothetical protein
VCA0489	425872	426174	conserved hypothetical protein
VCA0490	426312	427325	lipase, GDXG family
VCA0491	427398	427871	hypothetical protein
VCA0493	428335	428772	IS1004 transposase
VCA0494	428878	429054	hypothetical protein, interruption
VCA0495	429229	430101	hypothetical protein
VCA0496	430170	430850	glutathione S-transferase, putative
VCA0497	431036	431311	hypothetical protein
VCA0498	431305	431826	hypothetical protein
VCA0499	432122	431958	hypothetical protein
VCA0500	432220	432119	hypothetical protein
VCA0501	432501	432896	hypothetical protein
VCA0502	432953	433090	hypothetical protein
VCA0503	433313	433035	conserved hypothetical protein
VCA0504	433678	433310	relB protein
VCA0505	433710	434303	acetyltransferase, putative
VCA0506	434487	434900	conserved hypothetical protein
VCA0507	435419	435763	transposase OrfAB, subunit A
VCA0790	734399	735778	hypothetical protein
VCA0791	736643	735771	transposase OrfAB, subunit B
VCA0792	736984	736640	transposase OrfAB, subunit A
VCA0793	737061	737543	hypothetical protein
VCA0794	737544	737837	hypothetical protein
VCA0795	738052	739008	resolvase, putative
VCA0796	739095	739193	hypothetical protein
VCA0797	739464	739159	hypothetical protein
Bacillus subtilis subsp. subtilis str. 168
CDS	start	stop	product
BSU01790	202112	202252	ybbU undefined product
BSU01800	203444	202533	alkA DNA-3-methyladenine glycosylase
BSU01810	203715	204350	adaA methylphosphotriester-DNA alkyltransferase and transcriptional regulator (AraC/XylS family)
BSU01820	204337	204876	adaB O6-methylguanine-DNA methyltransferase
BSU01830	205395	206912	ndhF NADH dehydrogenase (subunit 5)
BSU01840	206927	207169	ybcC undefined product
BSU01850	207166	209430	ybcD undefined product
BSU01860	209619	210146	ybcF undefined product
BSU01870	210210	210500	ybcH undefined product
BSU01880	210558	210932	ybcI undefined product
BSU01910	213926	214093	ybcO undefined product
BSU01920	214160	215392	ybcP undefined product
BSU01930	215389	215946	ybcS undefined product
BSU01940	215943	216878	ybcT undefined product
BSU01950	216897	217616	ybdA undefined product
BSU01960	217681	219027	ybdB undefined product
BSU01970	219074	219487	ybdD undefined product
BSU01980	219593	220018	ybdE undefined product
BSU04800	530172	529066	ydcL undefined product
BSU04810	530694	530185	ydcM undefined product
BSU04820	531074	530691	ydcN undefined product
BSU04830	531348	531542	sacV transcriptional regulator
BSU04840	531853	532113	ydcO undefined product
BSU04850	532483	532863	ydcP undefined product
BSU04880	535657	535926	ydcS undefined product
BSU04890	535965	536231	ydcT undefined product
BSU04900	536248	536556	yddA undefined product
BSU04950	540809	541135	yddF undefined product
BSU04960	541139	543586	yddG undefined product
BSU04970	543583	544572	yddH undefined product
BSU04980	544587	545093	yddI undefined product
BSU04990	545156	545536	yddJ undefined product
BSU05000	546527	545727	yddK undefined product
BSU05010	546867	548042	rapI response regulator aspartate phosphatase
BSU05020	547999	548118	phrI regulator of the activity of phosphatase RapI
BSU05030	548271	549212	yddM undefined product
BSU05040	550802	549783	yddN undefined product
BSU05050	551062	551472	lrpA transcriptional regulator (Lrp/AsnC family)
BSU05060	552044	551595	lrpB transcriptional regulator (Lrp/AsnC family)
BSU05070	552159	552701	yddQ undefined product
BSU05080	553254	554018	yddR undefined product
BSU05090	554212	555522	yddS undefined product
BSU05100	556306	556992	yddT undefined product
BSU05110	557952	558545	ydeA undefined product
BSU05120	558808	559008	cspC cold-shock protein
BSU05130	560156	559695	ydeB undefined product
BSU05140	560960	560724	ydzE undefined product
BSU05150	561933	561058	ydeC undefined product
BSU05160	562046	563005	ydeD undefined product
BSU05170	564030	563158	ydeE undefined product
BSU05180	564248	565645	ydeF undefined product
BSU05190	565755	567047	ydeG undefined product
BSU05200	567206	567652	ydeH undefined product
BSU06040	652979	653359	ydiM undefined product
BSU06050	654526	654741	ydiN undefined product
BSU06060	654771	656054	ydiO undefined product
BSU06070	656076	657245	ydiP undefined product
BSU06080	657731	657919	ydiQ undefined product
BSU06090	659171	660112	ydiR undefined product
BSU06100	660144	661175	ydiS undefined product
BSU06110	661178	662575	ydjA undefined product
BSU06120	663149	663484	ydjB undefined product
BSU06130	663867	664217	ydjC undefined product
BSU11940	1265926	1266429	yjcP undefined product
BSU11950	1266441	1266725	yjcQ undefined product
BSU11960	1266886	1267413	yjcR undefined product
BSU11970	1267587	1267904	yjcS undefined product
BSU11980	1268141	1268896	yjdA undefined product
BSU12030	1275122	1275604	yjdF undefined product
BSU12040	1276156	1275650	yjdG undefined product
BSU12050	1276792	1276388	yjdH undefined product
BSU12740	1341693	1342271	xkdU undefined product
BSU12750	1342542	1344605	xkdV undefined product
BSU17470	1879285	1879575	ynxB undefined product
BSU17480	1879821	1880165	ynzF undefined product
BSU17500	1880867	1881178	ynaB undefined product
BSU17510	1881248	1882039	ynaC undefined product
BSU17530	1883446	1884087	ynaE undefined product
BSU17550	1884573	1884848	ynaG undefined product
BSU17560	1885265	1885735	ynaI undefined product
BSU17570	1886560	1887951	xynP H+-symporter
BSU17580	1887982	1889583	xynB xylan beta-1,4-xylosidase
BSU17590	1890772	1889720	xylR transcriptional regulator
BSU17600	1891116	1892453	xylA xylose isomerase
BSU17610	1892604	1894103	xylB xylulose kinase
BSU17620	1895221	1894586	yncB undefined product
BSU17630	1895632	1896891	yncC undefined product
BSU18780	2046621	2046190	yoaW undefined product
BSU18790	2047517	2046885	yoaZ undefined product
BSU18810	2049522	2049160	yobA undefined product
BSU18820	2049899	2050162	yobB undefined product
BSU18830	2053139	2050539	pps phosphoenolpyruvate synthase
BSU18840	2054450	2053809	xynA endo-1,4-beta-xylanase
BSU18850	2055488	2055826	yobD undefined product
BSU18860	2056180	2055860	yozH undefined product
BSU18880	2057012	2057671	yobE undefined product
BSU18890	2058849	2057926	yobF undefined product
BSU18900	2059903	2059448	yozJ undefined product
BSU18910	2061361	2062476	rapK response regulator aspartate phosphatase
BSU18930	2063332	2062721	yobH undefined product
BSU18940	2063758	2063411	yozK undefined product
BSU18950	2064044	2063751	yozL undefined product
BSU18960	2064253	2064588	yozM undefined product
BSU18970	2068240	2064635	yobI undefined product
BSU18980	2070297	2069455	yobJ undefined product
BSU19820	2151460	2151284	yotN undefined product
BSU19830	2152050	2151463	yotM undefined product
BSU19840	2152125	2152367	yotL undefined product
BSU19850	2152554	2152369	yotK undefined product
BSU19860	2152850	2152638	yotJ undefined product
BSU19870	2153278	2152916	yotI undefined product
BSU19880	2153448	2153275	yotH undefined product
BSU19890	2153781	2153464	yotG undefined product
BSU19900	2153871	2153794	yotF undefined product
BSU19910	2154049	2153903	yotE undefined product
BSU19920	2154216	2154085	yotD undefined product
BSU19930	2154447	2154256	yotC undefined product
BSU19940	2155318	2154491	yotB undefined product
BSU19960	2155911	2155846	yosZ undefined product
BSU19970	2156308	2155955	yosX undefined product
BSU19980	2156880	2156539	yosW undefined product
BSU19990	2157317	2157027	yosV undefined product
BSU20000	2157637	2157882	yosU undefined product
BSU20030	2159182	2158940	yosR undefined product
BSU20040	2160976	2159179	yosP undefined product
BSU20050	2160284	2159763	yosQ undefined product
BSU20060	2164812	2161306	yosN undefined product
BSU20070	2165164	2164775	yosM undefined product
BSU20150	2167659	2167312	yosE undefined product
BSU20160	2168069	2167674	yosD undefined product
BSU20170	2168650	2168108	yosC undefined product
BSU20180	2168874	2168695	yosB undefined product
BSU20200	2169440	2169228	yorZ undefined product
BSU20210	2169689	2169507	yorY undefined product
BSU20220	2169929	2169702	yorX undefined product
BSU20230	2170334	2169969	yorW undefined product
BSU20240	2170555	2170337	yorV undefined product
BSU20250	2171930	2170599	mtbP modification methylase Bsu
BSU20260	2172098	2171979	yorT undefined product
BSU20270	2172648	2172130	yorS undefined product
BSU20280	2173154	2172657	yorR undefined product
BSU20290	2173309	2173154	yorQ undefined product
BSU20320	2173932	2173783	yorN undefined product
BSU20330	2174764	2174048	yorM undefined product
BSU20340	2178709	2174792	yorL undefined product
BSU20350	2180452	2178722	yorK undefined product
BSU20360	2181588	2180452	yorJ undefined product
BSU20370	2183118	2181604	yorI undefined product
BSU20380	2183603	2183133	yorH undefined product
BSU20440	2187311	2187015	yorB undefined product
BSU20450	2189160	2187400	yorA undefined product
BSU20460	2189981	2189157	yoqZ undefined product
BSU20470	2190475	2190080	yoqY undefined product
BSU20480	2190751	2190530	yoqX undefined product
BSU20530	2193596	2193249	yoqS undefined product
BSU20540	2193954	2193598	yoqR undefined product
BSU20550	2194255	2193914	yoqP undefined product
BSU20560	2194369	2194743	yoqO undefined product
BSU20570	2194978	2194760	yoqN undefined product
BSU20590	2196277	2195585	yoqL undefined product
BSU20600	2196520	2196317	yoqK undefined product
BSU20610	2197055	2196540	yoqJ undefined product
BSU20620	2197460	2197266	yoqI undefined product
BSU20630	2197961	2197509	yoqH undefined product
BSU20640	2198301	2198044	yoqG undefined product
BSU20650	2198549	2198346	yoqF undefined product
BSU20660	2198722	2198558	yoqE undefined product
BSU20670	2199531	2198776	yoqD undefined product
BSU20680	2199979	2199572	yoqC undefined product
BSU20690	2200324	2199986	yoqB undefined product
BSU20700	2200671	2200321	yoqA undefined product
BSU20710	2200887	2200684	yopZ undefined product
BSU20720	2201179	2200901	yopY undefined product
BSU20730	2201580	2201176	yopX undefined product
BSU20740	2201912	2201577	yopW undefined product
BSU20750	2202195	2202001	yopV undefined product
BSU20760	2202504	2202307	yopU undefined product
BSU20770	2202792	2202574	yopT undefined product
BSU20780	2202975	2203199	yopS undefined product
BSU20790	2204365	2203388	yopR undefined product
BSU20800	2205771	2204389	yopQ undefined product
BSU20810	2206954	2205878	yopP undefined product
BSU20820	2207156	2206944	yopO undefined product
BSU20830	2207521	2207204	yopN undefined product
BSU20840	2207724	2207524	yopM undefined product
BSU20860	2209350	2208190	yopK undefined product
BSU20870	2209943	2209527	yopJ undefined product
BSU20880	2210478	2209945	yopI undefined product
BSU20890	2211041	2210505	yopH undefined product
BSU20900	2211211	2211080	yopG undefined product
BSU20910	2211437	2211222	yopF undefined product
BSU20920	2211692	2211441	yopE undefined product
BSU20930	2212674	2212279	yopD undefined product
BSU20940	2214060	2212732	yopC undefined product
BSU20950	2214395	2214168	yopB undefined product
BSU20960	2215972	2214656	yopA undefined product
BSU20970	2216835	2216329	yonX undefined product
BSU20980	2218395	2217163	yonV undefined product
BSU20990	2218665	2218477	yonU undefined product
BSU21000	2219156	2218980	yonT undefined product
BSU21010	2220142	2219531	yonS undefined product
BSU21020	2220583	2220257	yonR undefined product
BSU21090	2228581	2229081	yonH undefined product
BSU21100	2229184	2230104	yonG undefined product
BSU21110	2230091	2231860	yonF undefined product
BSU21120	2231878	2233398	yonE undefined product
BSU21130	2233429	2234865	yonD undefined product
BSU21160	2236517	2236987	yonA undefined product
BSU21170	2237002	2237397	yomZ undefined product
BSU21180	2237394	2237648	yomY undefined product
BSU21190	2237632	2238282	yomX undefined product
BSU21200	2238279	2238785	yomW undefined product
BSU21210	2238782	2239492	yomV undefined product
BSU21250	2241610	2242827	yomR undefined product
BSU21260	2242838	2243188	yomQ undefined product
BSU21290	2243910	2244329	yomN undefined product
BSU21300	2244343	2245344	yomM undefined product
BSU21310	2245676	2245347	yozP undefined product
BSU21320	2246538	2245852	yomL undefined product
BSU21330	2247085	2247531	yomK undefined product
BSU21340	2247613	2248296	yomJ undefined product
BSU21350	2248350	2255207	yomI undefined product
BSU21360	2255258	2256016	yomH undefined product
BSU21370	2256028	2258655	yomG undefined product
BSU21380	2258671	2259492	yomF undefined product
BSU21390	2259529	2261463	yomE undefined product
BSU21400	2261633	2262457	yomD undefined product
BSU21430	2264099	2264365	bhlB holin-like protein
BSU21440	2264867	2264421	bdbB thiol-disulfide oxidoreductase
BSU21450	2266132	2264864	yolJ undefined product
BSU21460	2266545	2266132	bdbA thiol-disulfide oxidoreductase
BSU21470	2268659	2266542	sunT sublancin 168 lantibiotic transporter
BSU21500	2270853	2269603	uvrX UV-damage repair protein
BSU21510	2271178	2270846	yolD undefined product
BSU21520	2271352	2271687	yolC undefined product
BSU21530	2272086	2271730	yolB undefined product
BSU21540	2272559	2272092	yolA undefined product
BSU21550	2273718	2273185	yokL undefined product
BSU21560	2274332	2273754	yokK undefined product
BSU21570	2274893	2274396	yokJ undefined product
BSU21580	2276617	2274902	yokI undefined product
BSU21590	2277274	2276717	yokH undefined product
BSU21600	2278871	2277798	yokG undefined product
BSU21610	2279173	2280063	yokF undefined product
BSU21630	2.27061e+06	2.27092e+06	yotN undefined product
BSU21640	2.27132e+06	2.27163e+06	yotM undefined product
BSU21650	2.27202e+06	2.27234e+06	yotL undefined product
BSU21660	2.27273e+06	2.27305e+06	yotK undefined product
BSU21670	2.27344e+06	2.27376e+06	yotJ undefined product
BSU25770	2654099	2652597	spoIVCA site-specific DNA recombinase
BSU25780	2654967	2654548	arsC arsenate reductase
BSU25790	2656019	2654979	arsB membrane-associated protein
BSU25800	2656482	2656042	yqcK undefined product
BSU25810	2656860	2656543	arsR transcriptional regulator (ArsR family)
BSU25820	2657996	2657232	yqcI undefined product
BSU25850	2659801	2659959	yqzI undefined product
BSU25860	2660329	2661924	yqcG undefined product
BSU25870	2661939	2662517	yqcF undefined product
BSU25880	2663140	2662778	yqxJ undefined product
BSU25910	2665085	2664663	yqxH undefined product
BSU25920	2666023	2665130	yqxG undefined product
BSU25930	2666275	2666111	yqcE undefined product
BSU25940	2666607	2666272	yqcD undefined product
BSU25950	2667717	2666617	yqcC undefined product
BSU25960	2667992	2667720	yqcB undefined product
BSU25970	2668567	2667989	yqcA undefined product
BSU26160	2685041	2684388	yqbC undefined product
BSU26200	2689539	2688820	yqaS undefined product
BSU26210	2690071	2689607	yqaR undefined product
BSU26220	2690670	2690215	yqaQ undefined product
BSU26230	2690868	2691797	yqaP undefined product
BSU26240	2692077	2691871	yqaO undefined product
BSU26250	2692587	2692159	yqaN undefined product
BSU26260	2693764	2692823	yqaM undefined product
BSU26270	2694347	2693646	yqaL undefined product
BSU26340	2697942	2697712	yqaF undefined product
BSU26350	2698119	2698469	yqaE undefined product
BSU26360	2698903	2698736	yqaD undefined product
BSU26370	2699795	2699259	yqaC undefined product
BSU26380	2700064	2700582	yqaB undefined product
BSU26390	2700564	2700980	spoIIIC RNA polymerase sporulation-specific sigma factor (sigma-K) (C-terminal half)
BSU26400	2701369	2701205	yrkS undefined product
BSU26520	2711461	2711351	yrkG undefined product
BSU26530	2712360	2711803	yrkF undefined product
BSU26540	2713028	2712546	yrkE undefined product
BSU26550	2713366	2713175	yrkD undefined product
BSU26560	2714719	2714159	yrkC undefined product
BSU26570	2715091	2714945	yrkB undefined product
BSU26580	2716082	2715261	bltR transcriptional regulator
BSU26590	2716199	2717401	blt multidrug-efflux transporter
BSU26600	2717570	2718028	bltD spermine/spermidine acetyltransferase
BSU26610	2719489	2718185	yrkA undefined product
BSU26620	2720878	2719913	yrdR undefined product
BSU26630	2721004	2721870	yrdQ undefined product
BSU26640	2723030	2721993	trkA undefined product
BSU26650	2724053	2723118	czcD cation-efflux system membrane protein
BSU26660	2724729	2724340	yrdN undefined product
BSU26670	2725063	2725953	gltR transcriptional regulator (LysR family)
BSU26680	2726428	2726111	yrdK undefined product
BSU26690	2727708	2726386	brnQ branched-chain amino acid transporter
BSU26700	2728205	2727873	azlD undefined product
BSU26710	2728966	2728202	azlC undefined product
BSU26720	2729452	2728979	azlB transcriptional regulator (Lrp/AsnC family)
BSU26730	2730061	2729786	yrdF undefined product
BSU26740	2731565	2730333	cypA cytochrome P450-like enzyme
BSU26750	2732107	2731958	yrdD undefined product
BSU26760	2732769	2732206	yrdC undefined product
BSU26770	2733369	2732998	yrdB undefined product
BSU26790	2735762	2734908	aadK aminoglycoside 6-adenylyltransferase
BSU26800	2736141	2737184	yrpB undefined product
BSU26810	2737534	2738331	yrpC undefined product
BSU26830	2741338	2740583	yrpE undefined product
BSU26840	2742000	2741470	sigZ RNA polymerase ECF(extracytoplasmic function)-type sigma factor (sigma-Z)
BSU26850	2742165	2743115	yrpG undefined product
BSU26860	2744705	2743389	yraO undefined product
BSU26870	2745689	2744820	yraN undefined product
BSU26880	2745834	2746937	yraM undefined product
Escherichia coliK-12 MG1655
gene	start	stop	product
ykfI	262893	262552	orf, hypothetical protein
yafW	263231	262914	orf, hypothetical protein
ykfG	263956	263480	putative DNA repair protein
yafX	264430	263972	orf, hypothetical protein
ykfF	264767	264528	orf, hypothetical protein
ykfB	265311	264844	orf, hypothetical protein
ykfA	268187	267321	putative GTP-binding protein
perR	269406	268513	peroxide resistance protein
yi91a	269466	269870	transposase insN for insertion sequence element IS911A
tra8_1	269827	270978	IS30 transposase
b0257	271054	271479	putative transposase
ykfC	272086	273216	orf, hypothetical protein
trs5_1	274341	273325	IS5 transposase
yagB	279986	279609	orf, hypothetical protein
yagA	281207	280053	orf, hypothetical protein
yagE	281481	282410	putative lyase/synthase
yagF	282425	284392	putative dehydratase
yagG	284619	286001	putative permease
yagH	286013	287623	putative beta-xylosidase (EC 3.2.1.37)
yagI	288386	287628	putative regulator
argF	289529	288525	ornithine carbamoyltransferase 2, chain F
insB_3	290376	289873	IS1 protein InsB
insA_3	290570	290295	IS1 protein InsA
yagJ	290724	291455	orf, hypothetical protein
yagK	292172	291546	orf, hypothetical protein
yagL	293142	292444	DNA-binding protein
yagM	294023	293169	orf, hypothetical protein
yagN	294803	294363	orf, hypothetical protein
intF	296320	294920	putative phage integrase
yagP	297015	296605	putative transcriptional regulator LYSR-type
yagQ	297950	296994	orf, hypothetical protein
sfmA	557402	557977	putative fimbrial-like protein
sfmC	558197	558889	putative chaperone
sfmH	561565	562542	involved in fimbrial asembly
sfmF	562553	563068	putative fimbrial-like protein
fimZ	563703	563071	fimbrial Z protein; probable signal transducer
intD	565201	564038	prophage DLP12 integrase
b0538	565195	565755	putative sensory transduction regulator
b0539	565584	565321	DLP12 prophage; putative exonuclease similar to lambda
b0540	566056	566364	transposase insE for insertion sequence IS3
tra5_2	566361	567227	transposase insF for insertion sequence IS3
b0542	567333	567470	orf, hypothetical protein
emrE	567538	567870	methylviologen resistance
ybcK	568125	569651	orf, hypothetical protein
ybcL	570116	570667	orf, hypothetical protein
ybcM	570677	571474	putative ARAC-type regulatory protein
ybcN	571689	572144	orf, hypothetical protein
ninE	572144	572314	similar to phage 82 and lambda proteins
ybcO	572307	572597	orf, hypothetical protein
rus	572594	572956	endodeoxyribonuclease RUS (Holliday junction resolvase)
ybcQ	573179	573562	orf, hypothetical protein
trs5_2	574976	573960	IS5 transposase
ybcR	576621	576836	orf, hypothetical protein
ybcS	576836	577333	bacteriophage lambda lysozyme homolog
ybcT	577330	577791	bacteriophage lambda endopeptidase homolog
ybcU	578116	577823	bacteriophage lambda Bor protein homolog
ybcV	578859	578407	putative an envelop protein
ybcW	579103	579309	orf, hypothetical protein
ybcY	581959	581375	orf, hypothetical protein
ylcE	582098	582283	orf, hypothetical protein
appY	582904	583653	regulatory protein affecting appA and other genes
ompT	584856	583903	outer membrane protein 3b (a), protease VII
ymfD	1196755	1196090	orf, hypothetical protein
ymfE	1197460	1196756	orf, hypothetical protein
lit	1197918	1198811	phage T4 late gene expression; at locus of e14 element
intE	1200029	1198902	prophage e14 integrase
b1141	1200255	1200010	excisionase-like protein from lambdoid prophage e14
ymfH	1200603	1200292	hypothetical protein in lambdoid prophage e14 region
ymfI	1200675	1201061	hypothetical protein in lambdoid prophage e14 region
ymfJ	1201283	1200999	hypothetical protein in lambdoid prophage e14 region
ymfK	1202156	1201482	putative lambdoid prophage e14 repressor protein
b1146	1201944	1202447	e14 prophage; putative regulator
ymfL	1202479	1203048	hypothetical protein in lambdoid prophage e14 region
ymfM	1203045	1203383	hypothetical protein in lambdoid prophage e14 region
ycfK	1206724	1207353	hypothetical protein in lambdoid prophage e14 region
ymfS	1207355	1207768	hypothetical protein in lambdoid prophage e14 region
tfaE	1208342	1207740	tail fiber assembly protein homolog from lambdoid prophage e14
stfE	1208881	1208342	side tail fiber protein homolog from lambdoid prophage e14 (fragment)
pin	1208908	1209462	inversion of adjacent DNA; at locus of e14 element
mcrA	1209569	1210402	restriction of DNA at 5-methylcytosine residues; at locus of e14 element
ycgW	1211226	1210903	orf, hypothetical protein
ycgX	1212330	1211926	orf, hypothetical protein
ycgE	1213282	1212551	putative transcriptional regulator
ycgF	1214698	1213487	orf, hypothetical protein
ycgZ	1215012	1215248	orf, hypothetical protein
ymgA	1215291	1215563	orf, hypothetical protein
ymgB	1215592	1215858	orf, hypothetical protein
ymgC	1215971	1216219	orf, hypothetical protein
ycgG	1216509	1218074	putative proteases
ycgH	1218824	1220344	undefined product
intR	1411259	1410024	lambdoid prophage Rac integrase
xisR	1411500	1411261	putative lambdoid prophage Rac excisionase
ydaC	1411764	1411555	orf, hypothetical protein
lar	1411951	1411757	restriction alleviation and modification enhancement
racC	1415787	1415512	RacC protein
kil	1416265	1416032	Kil protein (killing function) of lambdoid prophage Rac
sieB	1416572	1417183	phage superinfection exclusion protein
b1354	1417192	1417368	orf, hypothetical protein
ydaG	1417525	1417346	orf, hypothetical protein
racR	1418265	1417789	Rac prophage repressor
ydaS	1418389	1418685	orf, hypothetical protein
ydaT	1418708	1419130	orf, hypothetical protein
ydaU	1419143	1420000	orf, hypothetical protein
rzpR	1421363	1421668	putative Rac prophage endopeptidase
trkG	1421806	1423263	trk system potassium uptake protein
b1364	1423202	1423483	orf, hypothetical protein
ynaK	1423401	1423664	orf, hypothetical protein
ydaY	1423645	1424004	orf, hypothetical protein
b1367	1424079	1424312	orf, hypothetical protein
ynaA	1424478	1425506	putative alpha helix protein
b1369	1425482	1425637	orf, hypothetical protein
trs5_5	1426750	1425770	IS5Y transposase
tfaR	1430435	1431010	tail fiber assembly protein homolog from lambdoid prophage Rac
pinR	1431698	1431108	putative DNA-invertase from lambdoid prophage Rac
ynaE	1432281	1432015	orf, hypothetical protein
ydfK	1631063	1631329	orf, hypothetical protein
pinQ	1631646	1632236	putative DNA-invertase from lambdoid prophage Qin
ydfO	1635056	1635481	orf, hypothetical protein
gnsB	1635809	1635633	GnsB protein
ynfN	1636169	1635978	orf, hypothetical protein
cspI	1636691	1636479	cold shock-like protein
ydfP	1637551	1637054	orf, hypothetical protein
ydfR	1638389	1638078	orf, hypothetical protein
essQ	1638684	1638394	lysis protein S homolog from lambdoid prophage Qin
cspB	1639578	1639363	cold shock-like protein
cspF	1639879	1640091	cold shock-like protein
ydfT	1641295	1640513	antitermination protein Q homolog from lambdoid prophage Qin
rem	1642926	1642675	orf, hypothetical protein
hokD	1643298	1643143	polypeptide destructive to membrane potential
relE	1643657	1643370	orf, hypothetical protein
relB	1643896	1643657	negative regulator of translation
ydfV	1643921	1644226	orf, hypothetical protein
flxA	1644429	1644761	orf, hypothetical protein
ydfW	1645347	1645198	orf, hypothetical protein
ydfX	1645660	1645370	orf, hypothetical protein
dicC	1645874	1645644	regulator of dicB
dicA	1645958	1646365	regulator of dicB
ydfA	1646532	1646687	orf, hypothetical protein
ydfB	1646647	1646817	orf, hypothetical protein
ydfC	1646847	1647065	orf, hypothetical protein
dicB	1647633	1647821	inhibition of cell division
ydfD	1647818	1648009	orf, hypothetical protein
ydfE	1648102	1649022	orf, hypothetical protein
b1578	1648905	1649561	orf, hypothetical protein
intQ	1649536	1650732	putative lambdoid prophage Qin defective integrase
trs5_6	2065345	2064329	IS5 transposase
b1995	2066632	2067051	orf, hypothetical protein
yi22_3	2067881	2066976	IS2 hypothetical protein
yi21_3	2068249	2067839	IS2 hypothetical protein
b1998	2068268	2068528	orf, hypothetical protein
yfdG	2465877	2466239	bactoprenol-linked glucose translocase homolog from prophage CPS-53
yfdH	2466236	2467156	bactoprenol glucosyl transferase homolog from prophage CPS-53
yfdI	2467153	2468484	putative ligase
tfaS	2468783	2469127	tail fiber assembly protein homolog from prophage CPS-53
yfdK	2469539	2469099	orf, hypothetical protein
yfdL	2470084	2469566	putative RNA polymerase beta
yfdS	2473533	2473895	orf, hypothetical protein
yfdT	2473895	2474200	orf, hypothetical protein
intZ	2556793	2558088	putative prophage integrase
b2443	2558279	2558920	orf, hypothetical protein
b2444	2559390	2559635	orf, hypothetical protein
b2445	2559632	2560015	orf, hypothetical protein
yffO	2560133	2560549	orf, hypothetical protein
b2447	2560546	2561139	orf, hypothetical protein
b2448	2561599	2561991	orf, hypothetical protein
b2449	2562002	2562394	orf, hypothetical protein
yfjF	2752338	2752030	orf, hypothetical protein
yfjG	2752786	2752310	orf, hypothetical protein
smpB	2752918	2753400	small protein B
intA	2754181	2755422	prophage CP4-57 integrase
yfjH	2756622	2755666	putative histone
alpA	2756666	2756878	prophage CP4-57 regulatory protein alpA
yfjI	2757007	2758416	orf, hypothetical protein
yfjJ	2758569	2759195	orf, hypothetical protein
yfjM	2763798	2763535	orf, hypothetical protein
yfjN	2763940	2765013	putative cell division protein
yfjO	2765057	2765377	orf, hypothetical protein
b2641	2771114	2770998	orf, hypothetical protein
yfjW	2771340	2773043	orf, hypothetical protein
yfjX	2773941	2774399	orf, hypothetical protein
intB	4494773	4495963	prophage P4 integrase
yi21_6	4496250	4496660	IS2 hypothetical protein
yjgW	4497622	4497957	orf, hypothetical protein
yjgX	4498512	4498066	orf, hypothetical protein
yjgY	4498904	4498455	orf, hypothetical protein
yjgZ	4499283	4499612	orf, hypothetical protein
yjhB	4502021	4503298	putative transport protein
yjhC	4503295	4504428	putative dehydrogenase
yjhD	4505023	4504649	orf, hypothetical protein
yjhE	4504929	4505132	orf, hypothetical protein
yi91b	4505184	4505486	transposase insN for insertion sequence element IS911B
tra8_3	4506640	4505489	IS30 transposase
b4285	4506981	4507577	putative transposase
b4286	4507743	4508156	orf, hypothetical protein
yjhI	4523826	4523038	putative regulator
yjhP	4531206	4530460	putative methyltransferase
yjhQ	4531807	4531262	orf, hypothetical protein
yjhR	4533038	4534054	putative frameshift suppressor
yjhS	4535617	4534637	orf, hypothetical protein
yjhT	4536896	4535682	orf, hypothetical protein
yjhA	4537533	4536808	orf, hypothetical protein
fimB	4538980	4539582	recombinase involved in phase variation; regulator for fimA
fimE	4540060	4540656	recombinase involved in phase variation; regulator for fimA
fimA	4541138	4541686	major type 1 subunit fimbrin (pilin)
fimI	4541643	4542290	fimbrial protein
fimC	4542327	4543052	periplasmic chaperone, required for type 1 fimbriae
Thermus thermophilus HB8
CDS	start	stop	product
TTHA0644	613513	612308	hypothetical protein
TTHA0645	614523	613510	putative glycosyltransferase
TTHA0646	614581	614898	hypothetical protein
TTHA0647	616040	614916	putative glycosyltransferase
TTHA0648	617146	616031	probable glycosyltransferase
